# Supplementary material for: GEUINF: Real-Time Visualization of Indoor Facilities Using Mixed Reality
Source: Sensors (Basel). 2021 Feb 5;21(4):1123. doi: 10.3390/s21041123 (PMC7915880; doi:10.3390/s21041123)
Supplement: Supplementary file 1 [file sensors-21-01123-s001.zip]

Archive with 1 entries (1 files):
- sensors-1077804-SI.mp4
